# Supplementary material for: The Influenza Vaccine May Protect Pregnant and Postpartum Women against Severe COVID-19
Source: Vaccines (Basel). 2022 Jan 28;10(2):206. doi: 10.3390/vaccines10020206 (PMC8875780; doi:10.3390/vaccines10020206)
Supplement: Supplementary file 1 [file vaccines-10-00206-s001.zip]

Archive with 1 entries (1 files):
- vaccines-1536060-supplementary.pdf
